# Supplementary material for: Does WASH FIT Improve Water, Sanitation, and Hygiene and Related Health Impacts in Healthcare Facilities? A Systematic Review
Source: Int J Environ Res Public Health. 2025 Apr 30;22(5):708. doi: 10.3390/ijerph22050708 (PMC12111220; doi:10.3390/ijerph22050708)
Supplement: Supplementary file 1 [file ijerph-22-00708-s001.zip]

Archive with 2 entries (2 files):
- WASH FIT effectiveness - SI 2 PRISMA.pdf
- WASH FIT effectiveness - SI1 - 25.04.07.xlsx
