# Supplementary material for: Does WASH FIT Improve Water, Sanitation, and Hygiene and Related Health Impacts in Healthcare Facilities? A Systematic Review
Source: Int J Environ Res Public Health. 2025 Apr 30;22(5):708. doi: 10.3390/ijerph22050708 (PMC12111220; doi:10.3390/ijerph22050708)
Supplement: Supplementary file 1 [file ijerph-22-00708-s001.zip › WASH FIT effectiveness - SI1 - 25.04.07.xlsx]

## Sheet: Included Studies
Study					Study design and methods					Healthcare facility setting and demographics									Results chain											Barriers and Facilitators
Study title	Author (Year)	Document type (journal paper, conference paper/abstract, WHO/UNICEF report, other greylit)	Country	WHO region	Study type	Month and year of WASH FIT initiation	Month and year of last data collection	Sample size	Level (e.g., clinic or district)	Self-reported term for HCF (e.g., "hospital" , "clinic")	Primary, secondary, or tertiary	Mgmt and ownership (public, private, hybrid)	Population(s) served	Services offered (inpatient, outpatient, maternity)	Location (rural, urban)	Special setting (e.g., refugee/ IDP)	Size (# of patients served, # of beds)	How many cycles of WASH FIT?	WASH service assessed (water, sanitation, hygiene, etc.)	Inputs	Activities	Outputs	Outcomes	Impacts	WASH Impacts Discussed (not directly related to WASH FIT)	WASH FIT Indicators Measured	Other Indicators Measured	How was success defined and measured (e.g., which indicators were prioritized, etc.)	% change in WASH FIT indicators	Identified barriers for implementing WASH FIT	Identified facilitators for acting on WASH FIT	Identified barriers for implementing WASH FIT findings	Identified faciliators for acting on WASH FIT findings
Progress report on WASH FIT activities in five health facilities in the Niamey region: Central regional hospital CHR Poudriere de Niamey and five integrated health centers of Niamey II district [RAPPORT D’AVANCEMENT DES ACTIVITES WASH FIT DANS CINQ FORMATIONS SANITAIRES DE LA REGION DE NIAMEY : CENTRE HOSPITALIER REGIONAL CHR POUDRIERE DE NIAMEY ET LES CENTRES DE SANTE INTEGRES (CSI DARSALAM, CSI…	Abouldaki Illio (2023)	Other grey literature	Niger	AFR	Case study			5	Clinic	Regional central hospital, Integrated health centers	Primary, secondary							1	water, sanitation, waste management, hand hygiene, cleaning and disinfection, structural management	Support from the Regional Directorate of Public Health, Population, and Social Affairs on WASH FIT training.	Completed indicator assessment and developed improvement plans	WASH FIT plans developed, pending implementation; identification of WASH FIT service gaps				61 indicators for water, sanitation, waste management, hand hygiene, cleaning and disinfection, environmental management, structural management (per WASH FIT tool)
Evaluation of water, sanitation and hygiene status of COVID-19 healthcare facilities in Ghana using the WASHFIT approach	Ashinyo et al. (2021)	Journal paper	Ghana	AFR	Cross-sectional (assessment)	Not specified, but data collection period lasted for 1 week	Not specified, but data collection period lasted for 1 week	7	Clinic	COVID-19 treatment centers	Secondary, Tertiary	Public, Military		COVID-19 treatment, inpatient and outpatient, accident and emergency, public health,medical, laboratory, surgery, obstetrics and pediatrics, veterinary; imagining, maternity, burns, intensive care, medical training		COVID-19	Ranges from 100-650 beds	1	Water, management, sanitation and healthcare waste management, hygiene	Trained WASH FIT team	WASH FIT assessment completed in TCs	Identified, quantified gaps in WASH services (e.g., sanitation and healthcare waste management showed the poorest performance)			Prevention of infectious diseases; delivery of high quality healthcare; improved staff morale and performance; reduced healthcare associated infections; improved uptake of services, reduction in healthcare cost, good WASH-related behaviors	"62 WASH FIT indicators; The_x000D_domains consisted of water (12 indicators), sanitation and_x000D_healthcare waste (21 indicators), hygiene (18 indicators)_x000D_and management (11 indicators)"		Measured most WASH FIT indicators; eliminated three based on "team capacity" Standards for meeting the target, partially_x000D_meeting the target and not meeting the target are_x000D_defined in the WASH FIT guidelines by the WHO/_x000D_UNICEF				Limited protocols for operation and maintenance of WASH facilities and funding for WASH infrastructure; challenges with financing and resource allocation
Assessment of Water, Sanitation, and Hygiene Status inHealthcare Facilities in an Urban District in Ghana	Doku et al., (2022)	Journal paper	Ghana	AFR	Cross-sectional (assessment)	2021-12-02	2021-12-04	2	Clinic	Healthcare facility					Urban		"Large" and "small" facility compared	1	Water; sanitation and healthcare waste; hygiene and facility environment, cleanliness, and disinfection; management	Support from Ghana Health Service and UNICEF; Trained WASH FIT team	Baseline assessment (observation of documents, interviews)	Identified, quantified gaps in WASH services (e.g., prioritization of resourcesto ensure the expansion of sanitation infrastructure in andaround the assessed healthcare facilities must be paramount).			Reduced healthcare associated infections	62 WASH FIT indicators across four domains (water, sanitation and healthcare waste management, hygiene, , and management)		Indicators meeting standards in the variousdomains were scored three (3) points, indicators partiallymeeting standards were scored two (2) points and indicatorsnot meeting standards by the defined criteria were scored one(1) point. The_x000D_total frequencies for all indicators scored three (3), two (2) and_x000D_one (1) were counted and recorded under indicators meeting_x000D_standard (Good), pa…		The effective method to assess a healthcare facility with WASH-FIT is an onsite visit and checklist administration. However, the healthcare facilities assessed had not assigned domains to their healthcare professionals with adequate orientation on their job descriptions and hence made information sourcing very difficult.		Lack of adequate resources channeled to activities	Strong management team with a commitment to WASH programming; orientation, monitoring, and self-evaluation
Using theWater and Sanitation for Health Facility Improvement Tool (WASH FIT) in Zimbabwe: A Cross-Sectional Study of Water, Sanitation and Hygiene Services in 50 COVID-19 Isolation Facilities	Hirai et al., (2021)	Journal paper	Zimbabwe	AFR	Cross-sectional (assessment)	2020-06-01	2020-09-01	50	Clinic	HCF (COVID-19 isolation facility)		Mix of public and private			Rural	COVID-19	Average number of daily inpatients and outpatients was 37 and 67.9 respectively Classified into small (<100 beds), medium (100-199 beds) and large (200 beds or more) facilities	1	water; sanitation; healthcare waste, hand hygiene; facility environment, cleanliness and disinfection; and management	Support from the Government of Zimbabwe, UNICEF, and CSOs	Used WASH FIT to conduct assessment of current WASH status in 50 HCFs; did not implement other steps such as establishing WASH FIT teams or developing improvement plans	Identification of gaps in WASH services (e.g., sanitation domain had the largest proportion of health care facilities with poor service coverage (42%)). Can help inform WASH interventions during COVID-19 and beyond. Contributed to the identification of specific gaps and priority intervention areas across WASH FIT domains and sub-domains			Improved quality of care and reduced HAIs; patient satisfaction and care-seeking behaviors; patient dignity; AMR	66 WASH FIT indicators; 29 indicators categorized as essential and 37 categorized as advanced		Based on the mean ofWASH FIT scores from50 HCFs, the status of each indicator resultwas rated as poor (WASH FIT average score <1.0),fair (1.0–1.5), or good (>1.5); Furthermore, sumof scores for each domainwas calculated and divided by the full scoreof a given domain to estimate the percentage of achievement. Based on the percentage, HCFs were classified into three categories: poor (below50%), fai…
The Impact ofWater Sanitation and Hygiene (WASH)Improvements on Hand Hygiene at Two Liberian Hospitalsduring the Recovery Phase of an Ebola Epidemic	Kanagasabai et al., (2021)	Journal paper	Liberia	AFR	Quasi-experimental	Study began September 2015; WASH FIT incorporated in 2016	2018-09-01	2	Clinic	Hospital	Primary and secondary	Public			Rural	Post-ebola		At least 2; unclear as WASH FIT was used as part of a larger WASH package	Water, sanitation, hygiene, waste management, environmental cleaning	Equipment, service contracts, technicians/engineers, infrastructure investments (part of larger WASH package) Technical assistance and funding from U.S. CDC; support from ACCEL for WASH FIT	Developed a WASHand Environmental Health Package in Health Facilities," which included infrastructural and management improvements and supported behavior change initiatives. WASH safety plans were based on WASH FIT. Observations and hand hygiene audits Training and mentoring healthcare staff	Total of 28 infrastructure-related improvements were identified at each hospital, and comprehensive WASH renovations were successfully completed at both facilities Following the intervention, both hospitals met the basic level of WASH services measured in all stated indicators. LiberiaGovernment Hospital Bomi (LGH Bomi) and St. Timothy Government Hospital (St. Timothy)achieved World Health Organi…	Healthcare worker (HCW) overall handhygiene compliance improved from 36% (2016) to 89% (2018) at LGH Bomi hospital and from 86%(2016) to 88% (2018) at St. Timothy hospital. Improved IPC practices *All refer to larger WASH program, not just WASH FIT assesment		Reduction of disease transmission; improved maternal and child health; reduction of HAIs		The completion of renovations was trackedalong with the impact of improvements on hand hygiene (HH) practice audits of healthcare workers; cost analysis	Three different compliance measures were evaluated: (1) overall HH_x000D_compliance, defined as proper technique and use of alcohol-based hand rub or soap-andwater_x000D_handwashing performed by HCWs, before and after a single patient-care occurrence;_x000D_(2) trends in both pre- and post-patient-care handwashing as a marker of healthcare workers’_x000D_motivations to protect themselves versus p…	Ex. hand hygiene compliance increased from 36% and 86% at baseline in two facilities to 89% and 88% at end line.			Attrition in staffing, variability in staff observed, and availability of supplies in remote locations	Ease of accessibility, leadership, more intense supervision from the county health team IPC focal person, and the location of the hospital(in close proximity to the county health office). HCW perceptions of personal safety as important Having trained technical staff available on site Linking the work to the larger initiative of global health security helped ensure adequate funding forWASH renovat…
Integrating Health and WASH sectors to help bringsustainable access to WASH in health facilities:a case study from Mali	Maiga & Narracott (2018)	Conference paper	Mali	AFR	Case Study	Project started in January 2015; WASH FIT began in January 2017	2018-01-01	23	Clinic	Health center								Unclear; WASH FIT used as part of a larger WASH package	Not specified	Support from WaterAid Mali	Revitalized WASH in Health national task force, organized workshops, developed a technical assistance package, helped organize advocacy campaigns (part of larger WASH package, not just WASH FIT)	All 23 health facilities covered by WASH standards (larger WASH Package)	Development of National Strategic plan for improving access to water, hygiene, and sanitation in healthcare facilities in Mali The project was successful in improving access to water and sanitation in 23 health care facilities out ofthe 52 in the two districts, raising awareness about WASH among patients, which resulted in better hygienebehaviour. Strengthened healthcare system - empowered and st…									Establishing local ownership for adequate follow up on WASH FIT findings
Evaluating the foundations that help avertantimicrobial resistance: Performance ofessential water sanitation and hygienefunctions in hospitals and requirements foraction in Kenya	Maina et al., (2019)	Journal paper	Kenya	AFR	Cross-sectional (assessment)	2018-02-01	2018-03-01	14	Clinic	Hospital	Secondary, Tertiary (not specified in paper but hypothesized based on HCF type (hospital) and services provided.	Public		Multi-speciality care, including at least maternity service and inpatient neonatal, paediatric, medical and surgical care	Urban and rural		Beds ranged from 131 to 594	1	Water, sanitation, hygiene, organizational management	19 health workers to assist with the survey	Designed data collection tool and instructions booklet, outlining steps to be followed by survey team; trained surveyors; carried out meetings with hospital management, walk-through of hospitals, assessments/inspections; interviews with health workers; modified tool (WASH FAST) for use in hospitals	Identification of gaps in WASH services (e.g., other poorly performing areas were drinkingwater storage (8%) and ensuring a minimum 2.5-metre distance between hospital beds in thehygiene domain (11%)). "These data have the potential for use in priority setting for WASH interventions,_x000D_policy generation and resource allocation both at the national and hospital level._x000D_These data generate…			HAIs and AMR	65 WASH FIT indicators across four domains	34 WASH FAST indicators for each hospital inpatient ward; availability of ‘soft’ and ‘hard’ infrastructure, material resources, local guidelines,_x000D_and appropriate budgets	Since WASH is dependent on a range of HS factors, collected data on underlying health system components (see column AA) For analysis, to compute aggregate scores, the three indicator levels: Does not meet the target,_x000D_partially meets and meets target were assigned numeric scores 0, 1, and 2 respectively and_x000D_Improving water hygiene and sanitation to avert resistance. Findings from indiv…				Challenges with built environment (e.g., difficulties in keeping facilities clean, design and layout of hospital); resource availability and allocation for WASH and IPC; lack of prioritization of WASH and IPC by hospital leadership and/or no institutional leadership or commitment to tackle WASH challenges WASH and IPC are not revenue-generating activities Inputs needed include political resources…	Support from doctors and senior nurses (e.g., their participation on IPC committees); local WASH champions; outsourcing cleaning services (worked in some hospitals), improving personal and professional attitudes towards WASH and IPC; training and orientation of all on WASH; partnerships with development partners to provide training, assist in development of SOPs and promotional materials (worked …
Assessing the preparedness of primary healthcare facilities during acholera outbreak in Kinshasa, Democratic Republic of the Congo, 2018	Ndumbi et al., (2020)	Journal paper	DRC	AFR	Cross-sectional (assessment)	2018-02-01	2018-04-01	180	Clinic	Primary health center	Primary					Cholera		1	Difficult to tell because indicators were adapted and do not match WASH FIT practical guide		Adapted WASH FIT - combined with cholera indicators; conducted assessment of facilities	Highlighted the need to regularly assess the cholera preparedness level of health facilities. Identified gaps/areas in need of prioritization to guide interventions aimed at improving the WaSH conditions, as well as cholera early detection and response capabilities of health facilities. Quantified indicator scores for cholera and WASH.				Seven WASH FIT indicators	Fourteen criteria were defined to assess the_x000D_cholera preparedness of HC including seven related to cholera_x000D_response capacity and seven related to WaSH conditions.	Criteria were identified based on the revised cholera kit andcalculation tool13 and the water and sanitation for health facilityimprovement tool (WASHFIT) assessment tool. Calculated frequency of each of 14 criteria and proportion of HCs that reported having received at least three cholera cases during the last 3 month s(dependent variable); analyzed association between 14 cholera preparedness cr…
Evaluation of Water, Sanitation, Hygiene, and Environmental Conditions in Healthcare Facilities in Koro and Kolokani Districts, Mali	Person et al., (2020)	Grey literature - report	Mali	AFR	Quasi-experimental	2017-02-01	2020-02-01	22 CSCOMs and 1 CSREF at endline; 38 CSCOMs and 1 CSREF at baseline	Clinic	CSCOMs (health centers); CSREF (hospital)	primary, secondary			Outpatient, maternity			Median of 172 outpatient consultations per month; median of 7 beds per CSCOM	3 (baseline, midline, endline)	Water, sanitation, hygiene, hand hygiene, waste management, environmental cleaning, facility manaagement	Support from MoH, WHO, World Vision, CDC	WASH FIT trainings and workshops, piloting of assessment, interviews, observations	Improvements in many, though not all, indicators across the measured domains (e.g., staff responsible for cleaning receiving training increased from 50% at baseline to 81% at endline).	The National Directorate of Health and its partners are working to develop indicators for WASH in healthcare facilities to use in DHIS2. Local government partners, in collaboration with the Government technical services at regional and local levels, will work to popularize good hand hygiene practices in other CSCOMs outside of the project area World Vision will advocate for and/or mobilize additi…		Reduced healthcare associated infections	Not explicitly specified. At least 30 total indicators measured. Difficult to determine WASH FIT-specific indicators as WASH FIT was used alongisde other indicators	Water testing (free and total chlorine residuals); knowledge, attitudes and practices regarding water sources, water treatment, hygiene, and sanitation; and patient education practices; observations of healthcare worker hand hygiene practices (whether the healthcare worker washed their hands with soap, used alcohol-based hand rub, or did_x000D_ neither of these actions before and after interactin…		Many statistics presented in paper, though unclear if they are all WASH FIT indicators. (e.g. For CSCOMs at baseline, handwashing station coverage was calculated to be 40% when considering only presence of water, 50% at midline, and 91% at endline)
National Workshop Report of Capitalization of the Implementation of WASH FIT in Mali from 2015 to 2022	Teme (2023)	Other grey literature	Mali	AFR	Case study	3 distinct projects (2015, 2017, and 2016)	3 distinct projects (2017, 2019, and no current end date)	3 different projects (23, 40, and 109); another part of the report says 256 total.	Clinic	Healthcare establishments								Unclear; WASH FIT used as part of a larger WASH package	Not specified	Support and funding from 1) WHO, WaterAId and CDC/Atlanta; 2) Terre des hommes, World Vision, WHO, CDC/Atlanta, Conrad N. Hilton Foundation; 3) General Directorate of Health and Public Hygiene, UNICEF. From 2015 to 2022, more than 4 billion CFA francs were injected into the implementation of WASH FIT in Mali	Training/establishment of PGSE team, monitoring/supervision and monitoring), the construction and rehabilitation of WASH infrastructure, the provision of hygiene equipment and materials; training of the trainers workshop; development of PGSEs Adaptation of WASH FIT tool to include 12 indicators of COVID-19 scorecard, integrating with the Baby WASH approach, and integrating elements of the RANAS b…	3,403 people trained in WASH FIT; 17 improvement plans developed under Tdh; UNICEF 100% of improvement plans put in place were followed Tdh - At least 80% of health facilities have improved WASH services; WASH maintenance system established in 70% of CSComs;	Indicator established in DHIS2 on the implementation of WASH FIT in health establishments; WASH FIT included in 2023-27 strategic plan for improving conditions of access to drinking water, hygiene, and sanitation in health establishments Improved capacity of health establishment team in the development, evaluation, planning, and internal monitoring maintenance funds in 60% of health establishment…		Prevention and control of infections in healthcare settings		Integration of 12 indicators from COVID-19 scorecard					Weak capacity of ASACOs to ensure maintenance and repair of infrastructure is carried out; mobility of healthcare personnel leading to continuous need for capacity building; weak appropriation of project's achievements by the municipal authorities; sustainability of monitoring activities; insufficient resources; staff turnover and no strategy to maintain the WASH FIT process; WASH FIT not always …	Inspections/close monitoring and supervision; capacity building; strong involvement from communities and community investment in WASH FIT; dedicated WASH FIT team members; decentralization of training to health area level
Learning visit to Markala and Macina health districts about WASH FIT piloting experiences of four healthcare facilities in the Bla district, Segou region, Mali [Visite d’apprentissage des districts sanitaires de Markala et Macina sur la mise en oeuvre de l’approche Wash fit dans le district sanitaire de Bla en vue du pilotage de l’expérience dans 4 établissements de soins de santé Région de Ségou…	Terre des hommes (2018)	Other grey literature	Mali	AFR	Case study	2015-04-01	2017-12-01	23	Clinic	HCF					Rural			0? Infrastructure improvements were funded first, then WASH FIT assessment was conducted after, due to issues around when funding for specific activities was disbursed	Not specified	$4,400,000 (CFA francs) in funding from WaterAid and Conrad Hilton Foundation, WASH directives and standards from WHO	Infrastructure construction per WHO guidelines, capacity building on hygiene and medical waste management, action research and situation analyses, community engagement on hygiene issues	Recruitment and training of technicians. Rarticipation of grassroots community organizations on hygiene promotion. Availability of WASH infrastructure and equipment "meeting the standards of the minimum WASH package: water supply system, incinerators and functional gender-specific latrines; presence of posters and tricolor bins [for waste management]; cleanliness of the healthcare facility enviro…	Increased funding for WASH (75,000-100,000 FCFA per month infrastructure maintenance, consumable products, technician salaries)			Not stated				Complexity of the assessment tool (particularly for individuals with low education, such as technicians)	Ebola epidemic highlighted infection risks associated with poor WASH. Leadership and commitment of managers at the Office of the Chief Medical Officer, healthcare facility technical director, Referral Health Center, and Community Health Association. Collaboration between the Community Health Association and healthcare facility technical director. Choose motivated individuals to join the WASH FIT …	Delay in financing WASH FIT activities (such that infrastructure was constructed before WASH FIT assessment was done). Lack of evaluation/followup on the success of WASH FIT (in part due to insufficient human and financial resources by the health district). Insufficient qualified technicians for maintenance of water infrastructure.	Appropriate sequencing of events (training healthcare facility staff on use of equipment before commissioning). Involving community health association in monitoring infrastructure construction and providing them with technical specifications about infrastructure. Empowering community health assocations as healthcare facility managers to conduct the WASH FIT assessments and mobilize resources for …
WASH- FIT Supportive Supervision and Mentorship 3 Health Districts Montserrado County	WASH FIT supportive supervision 2020	Other grey literature	Liberia	AFR	Case study	2020-07-01	Not specified	4	Clinics and Health Districts	HCF					Peri-urban and rural			1	water, sanitation, healthcare waste management, facility environment cleaning and disinfection, management	Technical support from the WHO, Montserrado County Health Team/MoH and NPHIL	Three-day supervision and mentorship exercise; mentorship, direct observation, and ward-based audit of records, and practices; session for feedback from both the facility's staff and the visiting team.	16 HCWs were mentored in the WASH and environmental health standards and practices applying the WASH Facility Improvement Tool to contribute towards ensuring patient and staff safety. Identification of gaps in WASH services to help set priorities	WASH FIT supervision and onsite mentorship increase the number of health worker skills and knowledge in WASH/IPC standards and practices; which increases patients' and staff safety, especially during COVID-19 (qual)		Improving health outcomes linked to maternal, newborn and child, as well as carrying out basic infection prevention and control (IPC) procedures and necessary to prevent antimicrobial resistance (AMR); improved quality of care and reduced infections Prevent or mitigate disease outbreaks, allow effective response to emergencies	Not explicitly specified - appears that all 65 WASH FIT indicators were measured across all domains		Four domains: 0-29.99% = very high risk; 30-59.99% = high risk; 60-89.99% = low risk; 90-100% = very low risk		Some facilities undergoing renovations and were closed during time of assessment		Lack of dedicated budget for WASH	Involve health facility staff and other partners in periodic monitoring; lead routine monitoring, mentoring, and supportive supervision
Strengthening Healthcare Facilities Through Water,_x000D_Sanitation, and Hygiene (WASH) Improvements:_x000D_A Pilot Evaluation of ‘‘WASH FIT’’ in Togo	Weber et al., (2018)	Journal paper	Togo	AFR	Quasi-experimental	2017-04-01	2017-11-01	3	Clinic	Healthcare facility	Primary			Curative care unit,_x000D_maternity ward, drug_x000D_depot, laboratory,_x000D_patient observation unit,_x000D_family planning, and_x000D_promotion of basic_x000D_hygiene and sanitation	Rural and urban		Number of beds ranged from 6 to 15	3	Water, sanitation, hygiene, and management	Technical assistance from MSPS/CDC/WHO; political commitment and engagement Small financial and material inputs at the national level	1-week taining in IPC and WASH for healthcare staff; formation of WASH FIT facility team; facility assessment; drafting of improvement plan based on results; facility assessments at baseline, 5 months, and 7 months; interviews with WASH FIT team members; supervisory visits from national-level MSPS staff Each team implemented interventions targetingdrinking water supply, medical waste management, …	Improved drinking water supply, medical waste segregation, and increased soap at handwashing stations. On average, pilot facilities increased the percentage ofindicators meeting standards from 18% at baseline to 44%at endline Increased water storage capacity and improved drinkingwater quality. Other indicatorsthat improved included increased visible cleanlinessof facilities, separating toilets by…	Togolese MSPS plans to scale-up WASH FIT nationwide based on findings. Felt that pilot facilities made greater improvements in WASH than facilities not using WASH FIT (qual data) Staff from all 3 facilities reported planning to integrate WASH FIT into their 2018 budgets. Both national-level staff reported interest in including WASH FIT in their national plans; national-level staff engaged additio…		Ensure quality healthcare, facilitate IPC practice; prevent HAIs.	Assessed indicators ranged from 59 to 61 at each facility		According to WASH FIT guidelines,indicators were classified using a 3-point scoring system,which consists of meeting standards (3 points), partiallymeeting standards (2 points), or not meeting standards (1point). Where there_x000D_were multiple points of care, all points of care needed to_x000D_meet the standard to receive 3 points.	On average, pilot facilities improved from 18% of total indicators meeting standards at baseline to 44% after 7 months.	financial and material constraints and the hierarchical culture of the organization; workload and time		Funding (e.g. financing for infrastructure and procuring materials); WASH FIT activities not included in 2017 budget since it was launched mid-year; centralized decision-making processes; hierarchical culture; finance staff allocating resources did not have training on importance of IPC/WASH; district-level leadership was not well briefed on process and did not facilitate some WASH FIT activities…	National level supervision; technical assistance; improved knowledge and awareness Political commitment and engagement at both the national_x000D_and district levels are necessary to implement WASH_x000D_FIT successfully. Pilot facility staff reported that supervisory_x000D_visits from national-level MSPS, in addition to verbal encouragement,_x000D_were beneficial
WASH FIT implementation Selected case studies (Mali)	WHO/UNICEF 2022	Other grey literature	Mali	AFR	Case study	2015 (month not specified; not specified when WASH FIT portion of project began)	Not specified; operated at least through 2020 as case study indicates that COVID-19 indicators were incorporated	120	Clinic	HCF					Rural			Unclear; no scores reported	Not specified	Mali: support from MoH, NGOs, and intragovernmental organizations (e.g., WHO)	Mali: supervisory visits, inspections, technical support, development of action plans, establishment of feedback mechanisms; integrated COVID-19 relevant indicators into WASH FIT	Mali: Community support (e.g., develop recommendations and contribute to improvements (e.g. fixing pipes, regular cleaning, etc.)); more rapidly identifying failures in WASH services, targeting resouces, and supporting planning efforts	Mali: Based on findings from WASH FIT assessment, community successfully demanded investment in improvement plan from municipality. Feedback mechanisms in place to support community voices; WASH indicators have also been integrated into the national HMIS which will provide an opportunity for further regular data collection.				COVID-19 indicators
A multistate real time assessment of WASH servicesin HCFs to inform innovative COVID 19 IPC Interventions in Venezuela	Ogando dos Santos et al., (2020)	Other grey literature (presentation)	Venezuela	AMR	Case study	2020-02-01	2021-05-01	194	Clinic	HCF						COVID-19		2	Management, hygiene, sanitation, water, cleaning and disinfection, waste management	Support from MoH and implementing partners	Translated and adapted WASH FIT material; carried out WASH FIT assessments	Substantial improvements in Hand hygiene, Management, Water supply,cleaning and disinfection; Limited improvements in Sanitation and Waste management; Significant improvements in all areas 32% to 49% Helped justify and prioritize interventions; supported efficient allocation/use of funds; helped identify identifying innovative technologies to solve many problems at once (e.g., saline electro chlo…	Consistent feedback loops; improved HCF planning and ensured diverse actors were involved; catalyzed staff/community motivation to improve WASH services Enabled creation/recommission of IPC committees and include broader scope of people (communities, maintenance staff, cleaners, etc).			Not explicitly specified but appears that all were measured; average score reported for each domain		0, 1, 2, ranking system as outlined in WASH FIT tool	_x000D_Significant improvements in all areas 32% to 49%	Lack of training/knowledge on data collection tools, lack of understanding of WASH FIT benefits, limited internet access/access to smartphones, security and access to HCFs due to COVID-19, limited data collection and visualization mechanisms, IPC committees existing only for medical purposes	Advocate for use of WASH FIT tool
WASH FIT implementation Selected case studies (Ecuador)	WHO/UNICEF 2022	Other grey literature	Ecuador	AMR	Case study	Not specified	Not specified	24	Clinic	HCF					Peri-urban	COVID-19		Unclear	Not specified	Ecuador: Funding from USAID	Ecuador: Conducted WASH FIT assessments alongside water quality testing	Ecuador: "WASH FIT used to show improvements in WASH services"	"The Ministry of Health is planning to undertake similar assessments nationally, following the success of the scale up of a similar model of assessment in schools"
WASH assessment and surveillance systems in health facilities in the Gaza Strip	Abu Jahel & Snounu (2019)	Other grey literature	Palestine (Gaza Strip)	EMR	Cross-sectional (assessment)	2018-08-01	2019-03-01	21	Clinic	HCFs	Primary, secondary	Public		Maternity, nursery, hemodialysis and surgeries			Average number of cases per month ranged from 600 to 39,000 based on facility size	1	Water, sanitation, hygiene, environmental cleaning, medical waste, management	Funding from ECHO under the management of UNICEF and carried out in collaboration with MOH, PWA, WHO, WASH and Health Clusters (coordinators and partners) and UNRWA.	Conducted meetings with stakeholders; Developed a survey with WASH indicators from multiple sources, including WASH FIT; formed WASH in Health Working group; trained staff on data collection; assessed health facilities; conducted risk analysis	Identified areas for quality improvement in facilities. Quantified indicator scores (e.g., " In 25% of the patient areas, waste bins were not labelled and in 59% the waste bag colour was not corresponding to the label on the bin. Correct waste disposal was observed in 100% of sharp boxes containers and in 88% of areas sharp waste was correctly segregated in the sharp boxes,").			Ensure the quality and safety of the provided health services and to minimize the risk of infection to patients and their caretakers, healthcare workers and the surrounding communities. Lower infection rates, better health outcomes for patients, and improved safety for staff	Not explicitely specified. At least 27 WASH FIT indicators measured; presents indicator scores.	The data were analyzed in line with indicators that assessed the availability and quality of WASH services showing the following: 1) JMP Core indicators for availability of basic WASH services in HCFs, 2) Advanced indicators from WASH in HCFs (WHO WASH FIT), 3) Investment’s costs in the WASH infrastructure (an estimation for the coast of investments in WASH infrastructure rehabilitation
Water, Sanitation, and Hygiene and Infection_x000D_Prevention and Control in Jordanian Hospitals in_x000D_the Context of COVID-19: A National Assessment	Saadeh et al., (2022)	Journal paper	Jordan	EMR	Cross-sectional (assessment)	2020-10-01	2020-12-01	23	Clinic	Hospital	Secondary and tertiary	Public, private, and military				COVID-19	# of beds ranged from 58 to 494	1; combined with indicators from other tools as well (IPCAF, SIAPS)	water, medical waste and sanitation facilities, hygiene, management,IPC program, training and education, evaluation and feedback, and COVID-19 precautionary measures. (WASH FIT domains included water, hand hygiene, facility environment, management, and sanitation)	12 members of an assessment team; support from MoH leadership and facility's administration	Training workshop for assessment team, facility visits, assessments, which included observations/discussions with healthcare personnel, and review of guidelines, budgets, and promotional materials	Identified gaps and areas of improvement in IPC and WASH services, with special attention to COVID-19 (e.g., Only 14.3% of MoH hospitals had improved drinking water supply piped into the facility, and only 22.2%of military hospitals always had available clean water in all locations/wards). Largest gaps were identified in MoH hospitals			Lowered transmission of COVID-19; strengthen resilience of healthcare system, prevent disease outbreaks, allow effective response to emergencies, and control emergencies; HAIs and AMR	Not explicitly specified. Relevant WASH FIT indicators measured (# not specified in paper, though alludes to it being all 65)	Overall measured 150 indicators from WASH FIT and other tools, including: IPC Assessment Framework (IPCAF), Guide to Infection Prevention for Outpatient Settings: Minimum Expectations for Safe Care, Systems for Improved Access to Pharmaceuticals and Services (SIAPS) and COVID-19 technical guidance from the WHO. Other domains covered included: medical waste, IPC program training and education; eva…	% of indicators that met or partially met standards				Limited or planned budget; wastewater management as a fairly new discipline
Status Of Wash In Rural Health Facilities Of District Agh, Azad Kashmir: A Cross-Sectional Observational Study	Sehar et al., (2021)	Journal paper	Pakistan	EMR	Cross-sectional (assessment)	2020-03-01	2020-05-01	10	Clinic	Rural health center	Primary				Rural			1	Water, sanitation, healthcare waste management, hand hygiene, facility environment, and management		WASH FIT team formed in collaboration with District Health Office; Training sessions on WASH FIT (3); Baseline assessment completed	Identified gaps and barriers in WASH services using WASH FIT (e.g., only 1% of facilities met management targets).			Communicable diseases; reduced AMR	65 WASH FIT indicators across 6 domains		Measured using +++,++, + method propose din WASH FIT
Development of Health Care Facilities in Rural Areas of District Bagh, Azad Jammu, and Kashmir: A study of the application of the WASH-FIT tool	Sehar et al., (2022)	Journal paper	Pakistan	EMR	Quasi-experimental	2020-03-01	2020-05-01	3	Clinic	Rural health center	Primary		Rural populations		Rural			2	Water, sanitation, healthcare waste, hand hygiene		Health education and intervention strategy: providing chlorine pills to guarantee safe drinking water, water coolers to store clean water, hand rubs and liquid soaps to guarantee hand washing compliance, dustbins with lids and cotton rolls at the ladies' toilets, colored bins for hospital waste segregation, maintenance of toilet cleaning records by the janitors, hand gloves, masks, and aprons for…	An evaluation of the specially-trained Healtheducation and Intervention personnel's effect onthe WASH services at the RHC Rehra showedimprovement in all the water, sanitation,healthcare waste management, hand hygiene,facility environment, and management categories. "After the intervention was introduced, WASH-FIT_x000D_targets were raised to 67% in water, 50% in_x000D_sanitation, and 100% in Heal…			Prevention of new infections; Improved quality of care; reduction in healthcare associated infections, AMR, and financial/economic burdens;	Eight of 64 WASH FIT indicators selected.			Water, sanitation, healthcare waste, and hand hygiene outcome were significantly raisedby 25-100% (p value<0.05) following intervention in certain indicators. In RHC Malot, water and sanitation improved from 50% to 100% and from 0% to 50%respectively; RHC Rehra - After the intervention was introduced, WASH-FIT targets were raised to 67% in water, 50% insanitation, and 100% in Healthcare waste and…		"WASH-FIT does not necessitate high financialresources and is therefore suitable for facilitieswith limited financial resources."	Cost of upgrading basic water services
Piloting WASH FIT in Health Care_x000D_Facilities in Hlaing Thayar_x000D_Township, Yangon Region	Aung & Chettry (2021)	Other grey literature	Myanmar	SEAR	Case study	Summer 2019	Not specified, but it was a 30 month project	7	Clinic	Health center	Primary				Urban and rural			2	Water, sanitation, hygiene, management	Collaboration with national and local authorities; support from TdH	workshop to orient stakeholders on the process and indicators and to contextualize WASH FIT for Myanmar; preliminary meetings with township health department and YCDC introducing a translated version of WASH FIT (including sanitary risk assessment forms). During the workshop, government health officials, the township medical officer and HCF personnel agreed on indicators relevant for the country’…	Trained personnel in WASH FIT. WASH FIT teams also organised maintenance and minor repairs of basins and pipelines, and succeeded to improve services Started modest improvement works (renovating a drainage system and hand hygiene stations, and cleaning around the HCF) Quantified improvements in WASH FIT indicator scores (e.g., hand hygiene improved from 43% to 86%).	Negotiated modest donations from Ward Commissions for use as an annual WASH budget. Improvement plans led Management Committees of three HCF to establish WASH maintenance funds ranging between USD 75 – 150. After the first WASH FIT exercise, community members and HCF personnel demonstrated risk awareness (e.g. citing inadequate space between toilets and tube wells to the team).			54 WASH FIT indicators across four domains			Sanitation - 0% to 14%; HCW 43% to 86%; management 0% to 43%		Include orientation on infection prevention & control, the WASH FIT process and contextualized indicators. Time invested in stakeholder understanding WASH FIT processes is paramount. Plan time and resources to train local authorities/ partners on facilitation techniques. An expert in community mobilization should coach the process—s/he need not have a WASH background. Consult with stakeholders fo…
Report on Water & Sanitation Hygiene for Health Facility Improvement Tool (WASH-FIT) in all 15 Health Facilities under Lhuentse District, 2020	Dorji (2020)	Other grey literature	Bhutan	SEAR	Case Study	2020-11-01	Not specified	15	Clinic, District	Health center, Hospital	Primary (potentially secondary as well for hospital, though not specified)							1	Water, sanitation, healthcare waste management, facility environment, and management	Financial support from SNV	Training on WASH FIT; development of action plans; monitoring and evaluation of action plans.	Development of action plans to address gaps			Reduce healthcare associated infections; Increase access to adequate safe drinking water supply; Improve sanitation and hygiene; provision of quality health care	Eight WASH FIT indicators prioritized following WASH FIT assessment		Used +++. ++, + assessment outlined in WASH FIT		Limited interaction and support from local governments; Inadequate of budget for essential consumables in the HCFs.	Rationales included desire to reduce healthcare-associated infections, increase access to adequate safe drinking water supply, improve the sanitation and hygiene, including healthcare waste management, and have the necessary WASH services and practices to provide essential, quality health services for everyone, everywhere.		Financial support from SNV
WASH FIT implementation in Rohingya camps in Cox’s Bazar Bangladesh – results after 1 year	Kabir et al., (2023)	Journal paper	Bangladesh	SEAR	Quasi-experimental	2018-08-01	2019-10-01	21	Clinic	Temporary HCF	Hospitals (n=3), primary health care (PHC) centers (n=8), a specialized sexual and reproductive health care facility (n=1), and health posts (HP) (n=9)	Range of national and international health sector partners	Rohingya refugees	Sexual and reproductive health	Urban	Refugee	Ranged from 100-250 patient consultations daily	2	Water, Sanitation, Healthcare waste management	Internal resource allocation and rearrangement Support from WHO and Hilfswerk der Evangelischen Kirchen Scweiz/Entraide Protestante Suisse (HEKS/EPER)	WASH FIT 4-day training and practical orientation, formation of WASH FIT committees, baseline assessment, development of improvement plan	WATER - Structural improvements to improve water storage and availability/service provision (protected boreholds equipped with motorized pumps, reliable drinking water stations, etc.). All HCFs improved the type of water source, plumbing system, storage capacity, and accessibility of water to staff and patients; regular water quality testing and regular maintenance of WASH facilities. SANITATION …	Government incorporated WASH FIT "focal person" and "Facility Improvement Plan" in the "Minimum Package of Essential Services" at the Cox's Bazar Level. Created "an enabling environment among the staff of healthcare facilities for the improvement of the quality ofhealthcare." Improved staff motivation to provide better services.			A total of 16 WASH FIT indicators from three of the seven WASH FIT domains (five on water, five on sanitation, and six on healthcare waste management)		Prioritized to control spread of infectious diseases and prevent healthcare related infections; WASH FIT domains prioritized by government and emergency partners. Examined % change in indicators between baseline and endline. "Only indicators which met standards (scoring 3) were counted as an improvement." Improvements were defined as any indicator which scored 3 points at the end-line, having sco…	Overall, indicators across all three domains improved from 29% (6 HCFsout of 21 scored 3 points across all indicators) at baseline to 67% (14 HCFs out of 21) at end-line. The improvement was statistically significant.		WASH FIT focal person and committees	Challenges remain, including limited budget, lack of leadership and absence of formal programs for improving water supply infrastructure, sanitation and healthcare waste management; inexperienced manpower, limitation of resources, absence of leadership, logistics, and high population density Lack of resources for necessary treatment technologies and logistics...absence of a standard operating pro…	Facility improvement plan; collective planning processes/engagement of staff
Lesson Learnt form Facility Improvement Assessment of Water and Sanitation for Health Facility Improvement Tool (WASH FIT) Interventions in the FDMN Settlements, Cox’s Bazar	Morshed (2019)	Other grey literature	Bangladesh	SEAR	Quasi-experimental	2018-08-01	2019-09-01	21	Clinic	HCF, health post, primary health center	Primary and secondary	Mix of public and private	Rohingya refugees in different Forcibly Displaced Myanmar Nationals (FDMNs) settlement	maternity and outpatient, specialized SRH		Refugee	Ranged from 60 to 120 consultations per day	2	Water, sanitation, healthcare waste management, hand hygiene, environmental cleaning, management	Support from WHO and HEKS/EPER	training/capacity building and on the job training, catching and mentoring, and fact-finding visits Visual observation, walk-through checklist, interviews WASH FIT assessment conducted and improvement plan developed; creation of WASH FIT committee; supportive supervision; regular discussion of challenges in implementing improvement plan	increased the percentage of meeting standards from 29% at baseline to 67% at end-line. All facilities increased access to improved water supply on premises, increased water storage and 2-days buffer capacity, and improved drinking water quality at the point of use. Sanitation indicators showed improvements increased by separating toilets for male-female and staff-patient; Most of the facilities h…	One of the major contributions of WASH FIT is improvement in the quality of care. For example, having improved drinking water stations at all locations, handwashing stations at all key locations and gender separated sanitation facilities increased staff satisfaction (qual). WASH FIT improved occupational safety impacted in changing staff-patient behaviour (qual). services such as regular water qu…		provision of quality, people-centred care. Such services also reduce health care-related infections, increase trust and uptake of services, increase efficiency and decrease cost of service delivery and improve staff morale	Ranged from 59-65 WASH FIT indicators across four domains			Increased the percentage of meeting standards from 29% at baseline to 67% at end-line.			Absence of robust and sustainable financing system for the operation and maintenance of WASH facilities and services in the healthcare facility. Financial allocation did not change proportionately as per the execution of implementation plan. Lack of engagement of the WASH sector/partners in the WASH in healthcare facilities process waste management focal persons are not appropriately trained are …	Engage decision makers in the process and ensure functionality of WASH sector in response to the need of healthcare facilities. Coordinate and align WASH FIT with multiple actors, including the RRRC and Inter-sector agencies. Increase supportive supervision and train IPC focal persons to ensure that proper waste management system is in place. Coordinate and advocate with local management and gove…
REPORT ON PILOTING OF WASH FIT IN ALL HEALTH FACILITIES UNDER PUNAKHA DZONGKHAG	Report on piloting 2021	Other grey literature	Bhutan	SEAR	Case Study	2019-07-01	Not specified	9	Clinic, District	HCF	Primary facilities and hospitals (unclear if secondary or tertiary for hospitals)							1	water, sanitation, health care waste, hand hygiene, facility environment, management	Support from MoH, SNV, and UNICEF; funding through DFAT	Adaptation of WASH FIT to local context; inception workshop; assembled and trained WASH FIT teams; conducted assessment; identified and prioritized improvements; developed and implemented improvement plan; continuously evaluated improvement plan; instituted monitoring plan at various stakeholder levels; supervisory/follow-up visits; organize national review meetings;	26 participants trained in WASH FIT Identification of gaps and prioritization of WASH interventions as well as available resources; opportunity for HCFs to become role model for the communities; Action plan prepared by the team helps in proper planning and realistic budgeting	Improved coordination and collaboration with local government The local government officials recognize the need to support the Health care facilities including allocation of adequate resources during planning and budgeting.		providing basic health services to prevent infections and spread of diseases, protect staff and patients; providing quality universal health coverage (UHC), infection prevention and control (IPC), and child and maternal health	Not explicitly specified. At least 28 WASH FIT indicators measured across 6 domains		Scored based on "traffic light" method (e.g., meets target, partially meets, does not meet).				Due to questions about jurisdiction, it is difficult to push for dedicated budget for O&M of WASH facilities; lack of funds; Poor level of understanding & support for WASH FIT by the decision makers at the central level; lack of financial and material support	Effectiveness of the intervention is dependent on sustainability & pro-activeness of the team to take forward the agenda Regular monitoring and follow-up
WASH FIT implementation Selected case studies (Bangladesh)	WHO/UNICEF 2022	Other grey literature	Bangladesh	SEAR	Case study	2018-08-01	Not specified	184	Clinic	Temporary, semi-permanent and permanent HCFs	Primary and secondary		Refugee			Refugee		2	Water, sanitation, health care waste, hand hygiene, facility environment, management		Bangladesh: training/capacity building and on the job training, coaching and mentoring and fact-finding visits; creation of facility-level WASH FIT committees; WASH FIT assessment	Bangladesh: 414 professionals received WASH FIT training; facilities increased their percentage of meeting standards from 29% at baseline to 67% at end-line. All facilities increased access to improved water supply on premises, increased water storage with 2-days buffer capacity, and improved drinking water quality at the point of use through regular chlorination	Bangladesh: WASH FIT reportedly helped staff to become more aware of how best to use the limited resources available in the crisis context. Staff also felt that using WASH FIT improved occupational safety and helped change staff and patient behaviour, thus improving quality of care. Interviews with facility staff also demonstrated that using WASH FIT increased staff realization that both WASH and…			65 core and additional WASH FIT indicators			"In all facilities, the water domain had the highest percentage of indicators meeting standards, with an average of 67% at baseline and 81% at end-line (12 months later)."
WASH FIT implementation Selected case studies (Bhutan)	WHO/UNICEF 2022	Other grey literature	Bhutan	SEAR	Case study	2019 (month not specified)	Not specified	9	Clinic	Healthcare facility								Unclear; appears to be only 1 but no scores reported	Not specified	Bhutan: Support from MoH/PHED to adapt WASH FIT; process to adapt WASH FIT to Bhutaneseiand WASH partners and stakeholders, including WHO, UNICEF, and SNV among others	Bhutan: MoH engaged stakeholders to adapt WASH FIT to Bhutanese context; assigned responsibility for reporting progress against 26 WASH FIT indicators; 2-day training		Bhutan: Local government officials recognized the need to support health care facilities, including allocation of adequate resources during planning and budgeting; provided platform for local government officials and PHCs to coordinate "WASH FIT pilot process will help with sustaining, scaling up, designing and developing a larger programme of WASH interventions by the Ministry of Health."			Shortened version; only 26 indicators measured
WASH FIT implementation Selected case studies (Indonesia)	WHO/UNICEF 2022	Other grey literature	Indonesia	SEAR	Case study	2018 (month not specified)	Not specified	1	Clinic			Faith-based			Rural			Unclear; appears to be only 1 but not scores reported	Water, Sanitation, Healthcare Waste Management, Hand Hygiene, Cleaning	Indonesia: $1000 grant, collaboration with UNCEF to scale to 185 PHCs following initial project	Indonesia: Adaptation of tool for local use; talks and negotiations with Governance Board of HCF and Executive Board; developed own risk assessment method, ranking problems according to perceived relative risk; training on WASH FIT	Indonesia: Improvements in infrastructure (e.g., hand washing stations, community volunteers cleaned up rubbish, bins installed in a number of locations, rosters for cleaning, unused water troughs next to unused toilets emptied (mosquito breeding grounds!), septic tanks sealed properly, leaking pipes fixed, leaking water meter fixed and cleaning rosters implemented. Toilets were also improved by …	Indonesia: Improved knowledge and behaviors staff empowerment; Inclusion of local disability and women’s groups in training, WASH assessments and improvement plans has led to more gender inclusive technologies, designs and frameworks. " don't have patients throwing rubbish out of windows anymore because of a new feeling of collective responsibility" "Ministry of Health with WHO began more widespr…
WASH FIT implementation Selected case studies (Lao PDR)	WHO/UNICEF 2022	Other grey literature	Lao PDR	WPR	Case study	2017 (month not specified)	Not specified		HCFs in two flood and drought -prone provinces									Unclear; no scores reported	Not specified	Lao PDR: support from MoH	Lao PDR: Training, WASH FIT assessments, improvement and monitoring plans were developed along with supportive supervision of staff by the district health office to ensure that improvements were maintained.	Lao PDR: replacing broken light bulbs with LEDs, phasing out mercury-containing devices, installing water tanks on raised platforms and pumps in hospitals where water interruptions have occurred due to low water pressure or water scarcity during the dry season. Finally, general repairs to WASH infrastructure were undertaken, including rehabilitating hand washing stations, toilets, water filters a…
WASH FIT implementation Selected case studies (The Philippines)	WHO/UNICEF 2022	Other grey literature	The Philippines	WPR	Case study	2019 (month not specified)	Not specified				Primary							Unclear; appears to be only 1 but no scores reported	Water, Sanitation		Philippines: Indicators were altered to align with existing national policies and guidelines, new indicators added, some removed that were not applicable and some terminology simplified for easier comprehension at barangay (primary health) level Stakeholder consultations to adapt indicators.	Philippines: Identification of gaps and recognition by staff of importance/feasibility of WASH improvements; data visualization and dashboard developed. Further adaptations for use in hospitals are planned; "we identified many items that need improving [such as declogging drains, increasing ventilation and staff training for waste management]. These are things we can do ourselves that benefit the…				Total of 67 indicators used in tool (adapted to context)
WASH FIT Implementation Selected case studies (Tajikistan)	WHO/UNICEF 2022	Other grey literature	Tajikistan	EUR	Case study	2018-04-01	Not specified			HCFs								Unclear; no scores reported	Not specified	Tajikistan: support from MoH; technical support from WHO	Tajikistan: national ToT program; introduced WASH FIT at national roundtable with key government and development partners, piloted WASH FIT in facilities		Tajikistan: WASH was embedded in the National action plan on AMR for 2018-2022; new National Health Strategy (pending adoption in 2021) includes a component on WASH in health care facilities as a priority strategic area which focuses inter alia on strengthening the standards, improving WASH conditions at the facility level by using WASH FIT, ensuring appropriate financing and effective coordinati…
																														Inadequate of budget for essential consumables in the HCFs.

## Sheet: Papers with Duplicate Info
WASH in Health Care Facilities SWSC Phase 3	Aung & Brogan (2020)	Other grey literature (presentation)	Myanmar	Case Study (presentation)	2019-03-01	2020-03-01	7	Clinic	Primary HCFs	Primary				Rural and Urban				V1 based on publication year	Water, sanitation, hand hygiene, waste management	Close collaborationwith Township Health Department & technical guidancefromYCDC*	Studied WASH FIT guide; Trained project staff on WASH FIT; held contextualization workshop for WASH FIT with authorities; Established WASH FIT committees; Conducted WASH FIT assessments and risk analysis; Prioritized tasks and developed improvement plans; Shared responsibilities; Implemented improvement plans; Conducted quarterly monitoring	HCFs have developed WASH improvement plan. Most of HCFs improved WASH services. WASH fund established in 3 HCFs	Improved community engagement in WASH. Committee improved knowledge on WASH practices.
Piloting WASH FIT in Health Care_x000D_Facilities in Hlaing Thayar_x000D_Township, Yangon Region	Aung & Swinchatt (2019)	Other grey literature	Myanmar	Case study	2019-08-01	End of 2021 (specific month not specified)	7	Clinic	HCF	Primary							1	V1 based on publication year	Water, sanitation, hygiene, management	Support from Terre des hommes and government health officials from MOHS	Shared WASH FIT documentation with the Director of WASH Department, Ministry of Health and Sport (MOHS); led orientation workshop; held meetings with township health department and YCDC; formation of WASH FIT teams, self-assessments, and improvement plans; WASH FIT teams defined and documented their roles and responsibilities	Started modest improvement works (renovating a drainage system and hand hygienestations, and cleaning around the HCF); Negotiated modest donations from Ward Commissions for use as an annual WASHbudget (example of Kalargyisu).	Community members and HCF personnel demonstrated risk awareness (e.g. citing inadequate space between toilets and tube wells to the team).			54 WASH FIT indicators across four domains; selected by government health officials, the township medical officer and HCF personnel during workshop based on their relevance							Community mobilization; commitments from government to support regular monitoring/assessment; annual budget allotment for WASH projects
WASH FIT Implementation in Rohingya Camps in Cox’s Bazar, Bangladesh	2021	Other grey literature	Bangladesh	Case study	1905-07-10	2020-11-01	186	Clinic	HCF	Ranged		Rohingyas population, dwelling in Forcibly Displaced Myanmar National (FDMN) / Rohingya refugee settlements in Ukhiya and Teknaf Upazila of Cox's Bazar District.			Refugee			water, sanitation, healthcare waste management, hygiene and environmental cleaning, management and workforce, energey and environment		Training on WASH FIT	The assessment indicated that a significant improvement has been made in different domains of WASH FIT, presented in the following table (e.g., water quality surveillance conducted in 170 health care facilities in mid-November 2020 indicated that the water of 73% of health care facilities matched Bangladesh standard of E. Coli in drinking water and 92% and 81% of the water matched Bangladesh stan…				Unclear how many indicators were measured						Limited supportive infrastructure, M & E mechanisms in place and significant lead time to integrate the WASH FIT with other services; some agencies not keen to collaborate; supportive supervision not possible in some HCFs	Capacity strengthening (training and refresher training for healthcare personnel); provide supportive supervision and feedback; advocate with key stakeholders; coordinate with WASH and health sector partners; introduce and implement a water safety plan
Extending the use of the World Health Organisations’ water sanitation and hygiene assessment tool for surveys in hospitals – from WASH-FIT to WASH-FAST	Maina et al., (2019)	Journal paper	Kenya	Cross-sectional (assessment)	Not specified	Not specified	14	Clinic	Hospital	Tertiary						Varied	1	Water, sanitation & healthcare waste; hand hygiene, environmental management, cleanliness and disinfection; organisational management	"...research team and a team of 19 health professionals comprising doctors, nurses, pharmacists and public health officers who had been recruited to pilot test and apply the WASH assessments in hospitals in Kenya."	Adapted WASH FIT - Created aggregate scoring approach; identified ward-level indicators; assigned responsibility for action Training, team-building, and indicator assessment.	"Three levels of responsibility for WASH service monitoringand improvement were identified with stakeholders: the county/regional level, senior hospital management and hospital infection prevention and control committees." "Developed a re-organisation of the existing WASH indicators based on their logical relationship and who would be responsible for action resulting in a classification with thre…			Reductions in hospital-associated infections, antimicrobial resistance, better management and control of disease outbreaks, improved staff morale and an overall reduction in health care costs; improved patient trust and health service uptake	All 65 WASH FIT indicators assessed at the aggregate level; 34 WASH FAST indicators assessed at the ward level.		"Calculate/present aggregate percentage score based on 65 indicators at the facility level to summarise hospitals’ overall WASH status and how this varies." "To promote the rapid interpretation of scores, we generated ‘traffic-light’ colour maps presenting percentage scores using cut-offs of <40%, 40–60%, 60–80% and 80–100%"
WASH FIT implementation Selected case studies (Kenya)**	2022	Other grey literature	Kenya	Case study	Not specified	Not specified	14	Clinic	Hospital	Tertiary	Public						Unclear; appears to be only 1 but no scores reported	Water, Sanitation, Healthcare Waste Management, Hand Hygiene, Environmental Cleaning, Management	Kenya: support from national and regional governments	Kenya: modified WASH FIT tool and linked domains to responsible parties; levels of responsibility confirmed through interviews and workshop; completed WASH FIT assessments	Following completion of the WASH FIT assessments, aggregate scores were generated for whole facilities and individual wards and used to illustrate performance variation and link findings to specific levels of health system accountability.				All 65 indicators measured
